# Supplementary material for: High Luminous Efficacy Phosphor-Converted Mass-Produced White LEDs Achieved by AlN Prebuffer and Transitional-Refraction-Index Patterned Sapphire Substrate
Source: Nanomaterials (Basel). 2022 May 11;12(10):1638. doi: 10.3390/nano12101638 (PMC9147444; doi:10.3390/nano12101638)
Supplement: Supplementary file 1 [file nanomaterials-12-01638-s001.zip]

Archive with 1 entries (1 files):
- nanomaterials-1700080-supplementary.pdf
